# Supplementary material for: scGEM: Unveiling the Nested Tree-Structured Gene Co-Expressing Modules in Single Cell Transcriptome Data
Source: Cancers (Basel). 2023 Aug 26;15(17):4277. doi: 10.3390/cancers15174277 (PMC10486867; doi:10.3390/cancers15174277)
Supplement: Supplementary file 1 [file cancers-15-04277-s001.zip]

Archive with 1 entries (1 files):
- cancers-2543401-supplementary.pdf
